# Supplementary material for: IMA genome-F18: The re-identification of Penicillium genomes available in NCBI and draft genomes for Penicillium species from dry cured meat, Penicilliumbiforme, P. brevicompactum, P. solitum, and P. cvjetkovicii, Pewenomyces kutranfy, Pew. lalenivora, Pew. tapulicola, Pew. kalosus, Teratosphaeria carnegiei, and Trichoderma atroviride SC1
Source: IMA Fungus. 2023 Oct 6;14:21. doi: 10.1186/s43008-023-00121-w (PMC10559472; doi:10.1186/s43008-023-00121-w)
Supplement: Supplementary file 1 — Additional file 1. Table 1. Summary of genomes analysed during this study that were correctly identified. [file 43008_2023_121_MOESM1_ESM.xlsx]

## Sheet: Suppl Table 1
Suppl Table 1 Summary of genomes analysed during this study that were correctly identified.
Assembly acc.	WGS project acc.	Species name	Subgenus	Section	Series	Strain
GCA_028826965	JAPMSZ01	P. alfredii	Aspergilloides	Alfrediorum	Alfrediorum	IBT34128
GCA_028827245	JAPZBL01	P. angulare	Aspergilloides	Sclerotiorum	Adametziorum	IBT27051
GCA_028974205	JAPZBM01	P. antarcticum	Penicillium	Canescentia	Atroveneta	IBT31339
GCA_002072345	MDYN01	P. antarcticum	Penicillium	Canescentia	Atroveneta	IBT31811
GCA_028826775	JAPQKI01	P. argentinense	Aspergilloides	Citrina	Euglauca	IBT30761
GCF_001773325	LXJU01	P. arizonense	Penicillium	Canescentia	Canescentia	CBS141311
GCA_937871595	CALMQH01	P. arizonense	Penicillium	Canescentia	Canescentia	unknown
GCA_028827265	JAPZBN01	P. atrosanguineum	Aspergilloides	Exilicaulis	Lapidosa	IBT20685
GCA_028827005	JAPZBO01	P. atrosanguineum	Aspergilloides	Exilicaulis	Lapidosa	IBT21472
GCA_028826785	JAPQKJ01	P. atrosanguineum	Aspergilloides	Exilicaulis	Lapidosa	IBT31632
GCA_028826765	JAPQKK01	P. atrosanguineum	Aspergilloides	Exilicaulis	Lapidosa	IBT34669
GCA_019977855	JAFCIW01	P. aurantiogriseum	Penicillium	Fasciculata	Viridicata	IBT35659
GCA_026122735	JAKZFB01	P. bialowiezense	Penicillium	Brevicompacta	Brevicompacta	A30
GCA_000577785	CBXO01	P. biforme	Penicillium	Fasciculata	Camembertiorum	FM169
GCA_028826915	JAPQKL01	P. bovifimosum	Penicillium	Turbata	Turbata	IBT22155
GCA_002016555	LJBN01	P. brasilianum	Aspergilloides	Lanata-Divaricata	Simplicissima	LaBioMMi136
GCA_001048715	CDHK01	P. brasilianum	Aspergilloides	Lanata-Divaricata	Simplicissima	MG11
GCA_004916855	SSWP01	P. brasilianum	Aspergilloides	Lanata-Divaricata	Simplicissima	ZJ7
GCA_022813345	JAKLMP01	P. brevicompactum	Penicillium	Brevicompacta	Brevicompacta	FJIIL9SWP1
GCA_019843585	JAHQJA01	P. brevicompactum	Penicillium	Brevicompacta	Brevicompacta	HOCR17
GCA_028827555	JAPZBP01	P. brevicompactum	Penicillium	Brevicompacta	Brevicompacta	IBT35665
GCA_028827255	JAPZBQ01	P. brevicompactum	Penicillium	Brevicompacta	Brevicompacta	IBT35673
GCA_028827515	JAPZBR01	P. brevicompactum	Penicillium	Brevicompacta	Brevicompacta	IBT35675
GCA_015586265	JADBHB01	P. camemberti	Penicillium	Fasciculata	Camembertiorum	F33F1F
GCA_014839975	JACXYV01	P. camemberti	Penicillium	Fasciculata	Camembertiorum	FM013
GCA_015586095	JACSPF01	P. camemberti	Penicillium	Fasciculata	Camembertiorum	IF2SW-F1
GCA_015585745	JACSOP01	P. camemberti	Penicillium	Fasciculata	Camembertiorum	IIF8SW-F2
GCA_015585755	JACSOO01	P. camemberti	Penicillium	Fasciculata	Camembertiorum	IIF8SW-F3
GCA_014839975	JACXYV01	P. camemberti	Penicillium	Fasciculata	Camembertiorum	LCP06093
GCA_028826845	JAPQKN01	P. canariense	Aspergilloides	Stolkia	Stolkia	IBT26290
GCA_028829005	JAQJZW01	P. canescens	Penicillium	Canescentia	Canescentia	IBT13549
GCA_028828745	JAQJZM01	P. canescens	Penicillium	Canescentia	Canescentia	IBT15449
GCA_028828735	JAQJZL01	P. canescens	Penicillium	Canescentia	Canescentia	IBT15450
GCA_028828765	JAQJZN01	P. canescens	Penicillium	Canescentia	Canescentia	IBT15451
GCA_028829745	JAQKAC01	P. canescens	Penicillium	Canescentia	Canescentia	IBT15452
GCA_028828795	JAQJZO01	P. canescens	Penicillium	Canescentia	Canescentia	IBT18980
GCA_000577495	CBXS01	P. carneum	Penicillium	Roquefortorum	Roquefortorum	LCP05634
GCA_022813545	JAKLMG01	P. caseifulvum	Penicillium	Fasciculata	Camembertiorum	FJIIL4SWDR1
GCA_022813165	JAKLNB01	P. caseifulvum	Penicillium	Fasciculata	Camembertiorum	FKIL3CMP1
GCA_028827025	JAPZBS01	P. cataractarum	Aspergilloides	Lanata-Divaricata	Simplicissima	IBT29864
GCA_028974085	JAPQKS01	P. chermesinum	Aspergilloides	Charlesia	Indica	IBT19713
GCA_028828985	JAQJZV01	P. chermesinum	Aspergilloides	Charlesia	Indica	IBT22717
GCA_015586315	JADBGX01	P. chrysogenum	Penicillium	Chrysogena	Chrysogena	F32F3F
GCA_028828955	JAQJZU01	P. chrysogenum	Penicillium	Chrysogena	Chrysogena	IBT17219
GCA_028826945	JAPVED01	P. chrysogenum	Penicillium	Chrysogena	Chrysogena	IBT19737
GCA_028827015	JAPVEB01	P. chrysogenum	Penicillium	Chrysogena	Chrysogena	IBT3361
GCA_028827035	JAPQKU01	P. chrysogenum	Penicillium	Chrysogena	Chrysogena	IBT35668
GCA_015586365	JADBGW01	P. chrysogenum	Penicillium	Chrysogena	Chrysogena	IIF2-SW-F2
GCA_000816005	AZRB01	P. chrysogenum	Penicillium	Chrysogena	Chrysogena	KF25
GCA_023627195	JAMAFA01	P. chrysogenum	Penicillium	Chrysogena	Chrysogena	PB2409
GCA_023626655	JAMADZ01	P. chrysogenum	Penicillium	Chrysogena	Chrysogena	PB3904
GCA_023627255	JAMAFD01	P. chrysogenum	Penicillium	Chrysogena	Chrysogena	PG3507
GCA_023626735	JAMAEE01	P. chrysogenum	Penicillium	Chrysogena	Chrysogena	PG4202
GCA_023627215	JAMAFC01	P. chrysogenum	Penicillium	Chrysogena	Chrysogena	PH2403
GCA_023626895	JAMAEM01	P. chrysogenum	Penicillium	Chrysogena	Chrysogena	S2404
GCA_023627155	JAMAEZ01	P. chrysogenum	Penicillium	Chrysogena	Chrysogena	S2406
GCA_028974065	JAPQKR01	P. cinerascens	Aspergilloides	Exilicaulis	Citreonigra	IBT15544
GCA_025768765	JAMFNX01	P. citrinum	Aspergilloides	Citrina	Citrina	B8014
GCA_001399475	LKUP01	P. citrinum	Aspergilloides	Citrina	Citrina	DSM1997
GCA_019191195	JAHART01	P. citrinum	Aspergilloides	Citrina	Citrina	F41AF1F
GCA_028827155	JAPQKT01	P. citrinum	Aspergilloides	Citrina	Citrina	IBT23319
GCA_001950535	BCKA01	P. citrinum	Aspergilloides	Citrina	Citrina	JCM22607
GCA_025768525	JAMFOH01	P. citrinum	Aspergilloides	Citrina	Citrina	M7005D
GCA_020284165	JAILXF01	P. citrinum	Aspergilloides	Citrina	Citrina	NRRL1841
GCA_027569755	JAPDKV01	P. citrinum	Aspergilloides	Citrina	Citrina	NRRL756
GCA_025531905	JAMFRK01	P. citrinum	Aspergilloides	Citrina	Citrina	P8002
GCA_023624655	JAMABX01	P. citrinum	Aspergilloides	Citrina	Citrina	P8015
GCA_025768325	JAMFOM01	P. citrinum	Aspergilloides	Citrina	Citrina	PA2506
GCA_025768585	JAMFOE01	P. citrinum	Aspergilloides	Citrina	Citrina	PA2509
GCA_023624675	JAMABW01	P. citrinum	Aspergilloides	Citrina	Citrina	PA2510
GCA_025768705	JAMFOA01	P. citrinum	Aspergilloides	Citrina	Citrina	PB2504
GCA_025768355	JAMFOL01	P. citrinum	Aspergilloides	Citrina	Citrina	PB2505
GCA_025768795	JAMFNZ01	P. citrinum	Aspergilloides	Citrina	Citrina	PDH2504
GCA_025768615	JAMFOC01	P. citrinum	Aspergilloides	Citrina	Citrina	PF2509S
GCA_025768735	JAMFNY01	P. citrinum	Aspergilloides	Citrina	Citrina	PG2501
GCA_023624595	JAMABY01	P. citrinum	Aspergilloides	Citrina	Citrina	PH4033
GCA_025768665	JAMFOB01	P. citrinum	Aspergilloides	Citrina	Citrina	PT2503
GCA_025768405	JAMFOJ01	P. citrinum	Aspergilloides	Citrina	Citrina	PT2504
GCA_025768445	JAMFOI01	P. citrinum	Aspergilloides	Citrina	Citrina	PT2506
GCA_025768385	JAMFOK01	P. citrinum	Aspergilloides	Citrina	Citrina	PYS008B
GCA_025782865	JAMFOG01	P. citrinum	Aspergilloides	Citrina	Citrina	R2503
GCA_025768645	JAMFOD01	P. citrinum	Aspergilloides	Citrina	Citrina	S2504
GCA_025768555	JAMFOF01	P. citrinum	Aspergilloides	Citrina	Citrina	X2502D
GCA_028827145	JAPZBT01	P. concentricum	Penicillium	Robsamsonia	Robsamsonia	IBT3081
GCA_028826855	JAPQKM01	P. coprophilum	Penicillium	Robsamsonia	Robsamsonia	IBT35676
GCA_027569365	JAPDEY01	P. coprophilum	Penicillium	Robsamsonia	Robsamsonia	NRRL13627
GCA_018410145	JAGUQL01	P. corylophilum	Aspergilloides	Exilicaulis	Corylophila	F51S1AF
GCA_018410175	JAGUQK01	P. corylophilum	Aspergilloides	Exilicaulis	Corylophila	F51S1BF
GCA_028827165	JAPZBU01	P. cosmopolitanum	Aspergilloides	Citrina	Westlingiorum	IBT29677
GCA_014621375	JAAOZQ01	P. crustosum	Penicillium	Fasciculata	Camembertiorum	G10
GCA_028827405	JAPZBV01	P. crustosum	Penicillium	Fasciculata	Camembertiorum	IBT35664
GCA_025583935	JANFQQ01	P. crustosum	Penicillium	Fasciculata	Camembertiorum	IFSTPcru1
GCA_027569675	JAPDKR01	P. crystallinum	Penicillium	Paradoxa	Paradoxa	NRRL5082
GCA_028827525	JAPVEA01	P. daleae	Aspergilloides	Lanata-Divaricata	Dalearum	IBT16125
GCA_022813305	JAKLMS01	P. decumbens	Aspergilloides	Exilicaulis	Alutacea	FJIIL3CMPAB4
GCA_022813135	JAKLNH01	P. decumbens	Aspergilloides	Exilicaulis	Alutacea	FKIIL3CMDRAB1
GCA_002072245	MDYL01	P. decumbens	Aspergilloides	Exilicaulis	Alutacea	IBT11843
GCA_027569385	JAPDEZ01	P. decumbens	Aspergilloides	Exilicaulis	Alutacea	NRRL741
GCA_028827375	JAPWDO01	P. desertorum	Penicillium	Chrysogena	Chrysogena	IBT17660
GCA_028827545	JAPWDQ01	P. diatomitis	Aspergilloides	Lanata-Divaricata	Oxalica	IBT30728
GCA_012295545	JAAQRF02	P. digitatum	Penicillium	Penicillium	Digitata	DSM62840
GCA_027569805	JAPDKW01	P. digitatum	Penicillium	Penicillium	Digitata	NRRL1202
GCA_000485865	ANGJ01	P. digitatum	Penicillium	Penicillium	Digitata	Pd01ZJU
GCA_000315645	AKCU01	P. digitatum	Penicillium	Penicillium	Digitata	Pd1
GCA_001307865	LHSL01	P. digitatum	Penicillium	Penicillium	Digitata	PDC102
GCA_016767815	—	P. digitatum	Penicillium	Penicillium	Digitata	PdW03
GCA_000315665	AKCT01	P. digitatum	Penicillium	Penicillium	Digitata	PHI26
GCA_911456345	CAJVRC01	P. egyptiacum	Penicillium	Chrysogena	Crustacea	LCP06446
GCA_000688875	JHUC01	P. expansum	Penicillium	Penicillium	Penicillium	19
GCA_004302965	REGB01	P. expansum	Penicillium	Penicillium	Penicillium	19
GCA_000769755	JQFX01	P. expansum	Penicillium	Penicillium	Penicillium	CMP1
GCA_000769735	JQFY01	P. expansum	Penicillium	Penicillium	Penicillium	d1
GCA_022829055	JAJPGR01	P. expansum	Penicillium	Penicillium	Penicillium	IBT34672
GCA_028827855	JAPWDR01	P. expansum	Penicillium	Penicillium	Penicillium	IBT35385
GCF_000769745	JQFZ01	P. expansum	Penicillium	Penicillium	Penicillium	MD8
GCA_000584915	ALJY01	P. expansum	Penicillium	Penicillium	Penicillium	NRRL62431
GCA_023624475	JAMACG01	P. expansum	Penicillium	Penicillium	Penicillium	PF2411
GCA_001750045	MJGF02	P. expansum	Penicillium	Penicillium	Penicillium	R21
GCA_001008385	AYHP01	P. expansum	Penicillium	Penicillium	Penicillium	T01
GCA_028828255	JAPWDS01	P. fimorum	Penicillium	Robsamsonia	Robsamsonia	IBT29495
GCA_002072365	MLQL01	P. flavigenum	Penicillium	Chrysogena	Chrysogena	IBT14082
GCA_001513925	LLXE01	P. freii	Penicillium	Fasciculata	Viridicata	DAOM242723
GCA_028827385	JAQIZX01	P. freii	Penicillium	Fasciculata	Viridicata	IBT34325
GCA_022813365	JAKLMO01	P. fuscoglaucum	Penicillium	Fasciculata	Camembertiorum	FJIIL5SWP3
GCA_000576735	CBXP01	P. fuscoglaucum	Penicillium	Fasciculata	Camembertiorum	FM041
GCA_019804545	JAETFT01	P. fuscoglaucum	Penicillium	Fasciculata	Camembertiorum	SN202OCP2
GCA_019804555	JAETFU01	P. fuscoglaucum	Penicillium	Fasciculata	Camembertiorum	VSABIKN5
GCA_020557365	JAHTKM01	P. griseofulvum	Penicillium	Robsamsonia	Urticicola	D756
GCA_001735785	LWCZ01	P. griseofulvum	Penicillium	Robsamsonia	Urticicola	MRI314
GCF_001561935	LHQR01	P. griseofulvum	Penicillium	Robsamsonia	Urticicola	PG3
GCA_028828265	JAQJVJ01	P. herquei	Aspergilloides	Sclerotiorum	Herqueorum	IBT20771
GCA_026401425	JANAWU01	P. herquei	Aspergilloides	Sclerotiorum	Herqueorum	XQL2021
GCA_028827665	JAQJAD01	P. hispanicum	Aspergilloides	Ramigena	Ramigena	IBT35686
GCA_028827395	JAQJAE01	P. hordei	Penicillium	Fasciculata	Corymbifera	IBT12815
GCA_001008395	JMDK01	P. italicum	Penicillium	Penicillium	Italica	B3
GCA_002116305	LWEC01	P. italicum	Penicillium	Penicillium	Italica	GLGan1
GCA_000769765	JQGA01	P. italicum	Penicillium	Penicillium	Italica	PHI1
GCA_027569415	JAPDFA01	P. janthinellum	Aspergilloides	Lanata-Divaricata	Janthinella	NRRL35451
GCA_028827675	JAQJAF01	P. lagena	Aspergilloides	Torulomyces	Torulomyces	IBT129212
GCA_028827895	JAQJAH01	P. longicatenatum	Aspergilloides	Aspergilloides	Longicatenata	IBT33135
GCA_028827875	JAQJAI01	P. longicatenatum	Aspergilloides	Aspergilloides	Longicatenata	IBT33191
GCA_028827695	JAQJAJ01	P. maclennaniae	Aspergilloides	Exilicaulis	Lapidosa	IBT15551
GCA_028827735	JAQJAK01	P. macrosclerotiorum	Aspergilloides	Gracilenta	Macrosclerotiorum	IBT26536
GCA_028827825	JAQJAO01	P. malachiteum	Aspergilloides	Sclerotiorum	Herqueorum	IBT17515
GCA_028828005	JAQJAP01	P. manginii	Aspergilloides	Citrina	Westlingiorum	IBT31320
GCA_028829835	JAQJZX01	P. mononematosum	Penicillium	Chrysogena	Chrysogena	IBT11891
GCA_911174885	CAJVNN01	P. nalgiovense	Penicillium	Chrysogena	Chrysogena	CBS112438
GCA_911174875	CAJVNS01	P. nalgiovense	Penicillium	Chrysogena	Chrysogena	DTO204F1
GCA_911174865	CAJVOB01	P. nalgiovense	Penicillium	Chrysogena	Chrysogena	DTO335D4
GCA_911456355	CAJVRB01	P. nalgiovense	Penicillium	Chrysogena	Chrysogena	ESE00252
GCA_911174935	CAJVNQ01	P. nalgiovense	Penicillium	Chrysogena	Chrysogena	ESE00253
GCA_911174915	CAJVOM01	P. nalgiovense	Penicillium	Chrysogena	Chrysogena	ESE00257
GCA_911174845	CAJVOE01	P. nalgiovense	Penicillium	Chrysogena	Chrysogena	ESE00258
GCA_911174975	CAJVNZ01	P. nalgiovense	Penicillium	Chrysogena	Chrysogena	ESE00259
GCA_911174895	CAJVOF01	P. nalgiovense	Penicillium	Chrysogena	Chrysogena	ESE00260
GCA_000577395	CBXQ01	P. nalgiovense	Penicillium	Chrysogena	Chrysogena	FM193
GCA_002072425	MOOB01	P. nalgiovense	Penicillium	Chrysogena	Chrysogena	IBT13039
GCA_001278595	LHQQ01	P. nordicum	Penicillium	Fasciculata	Verrucosa	DAOMC185683
GCA_000733025	JNNR01	P. nordicum	Penicillium	Fasciculata	Verrucosa	UASWSBFE487
GCA_028828085	JAQJAQ01	P. nucicola	Penicillium	Canescentia	Atroveneta	IBT29836
GCA_028828045	JAQJAR01	P. odoratum	Aspergilloides	Aspergilloides	Livida	IBT22623
GCA_911150065	CAJVNJ01	P. olsonii	Penicillium	Brevicompacta	Olsoniorum	CBS266.97
GCA_911150075	CAJVNK01	P. olsonii	Penicillium	Brevicompacta	Olsoniorum	CBS626.72
GCA_911174955	CAJVNP01	P. olsonii	Penicillium	Brevicompacta	Olsoniorum	ESE00149
GCA_911174945	CAJVOS01	P. olsonii	Penicillium	Brevicompacta	Olsoniorum	LCP04863
GCA_911174995	CAJVNO01	P. olsonii	Penicillium	Brevicompacta	Olsoniorum	LCP05357
GCA_025502625	JANQBG01	P. olsonii	Penicillium	Brevicompacta	Olsoniorum	WHG5
GCA_000346795	AGIH01	P. oxalicum	Aspergilloides	Lanata-Divaricata	Oxalica	114-2
GCA_021133555	—	P. oxalicum	Aspergilloides	Lanata-Divaricata	Oxalica	CCTCCM20211309
GCA_001723175	JRVD02	P. oxalicum	Aspergilloides	Lanata-Divaricata	Oxalica	HP7-1
GCA_022570495	—	P. oxalicum	Aspergilloides	Lanata-Divaricata	Oxalica	I1R1
GCA_000383025	AGII01	P. oxalicum	Aspergilloides	Lanata-Divaricata	Oxalica	JUA10T
GCA_023624855	JAMABN01	P. oxalicum	Aspergilloides	Lanata-Divaricata	Oxalica	M7025A
GCA_023624835	JAMABO01	P. oxalicum	Aspergilloides	Lanata-Divaricata	Oxalica	PM4501B
GCA_005546515	SZWD01	P. oxalicum	Aspergilloides	Lanata-Divaricata	Oxalica	SGAir0226
GCA_004521935	SDBR01	P. oxalicum	Aspergilloides	Lanata-Divaricata	Oxalica	SYJ1
GCA_004153425	SGAW01	P. oxalicum	Aspergilloides	Lanata-Divaricata	Oxalica	SYJ1
GCA_002072455	JARG01	P. oxalicum	Aspergilloides	Lanata-Divaricata	Oxalica	YT02
GCA_019191055	JAHARM01	P. palitans	Penicillium	Fasciculata	Camembertiorum	F64S1AF
GCA_019191035	JAHARL01	P. palitans	Penicillium	Fasciculata	Camembertiorum	F64S1BF
GCA_019191045	JAHARK01	P. palitans	Penicillium	Fasciculata	Camembertiorum	F64S1CF
GCA_019190725	JAHARA01	P. palitans	Penicillium	Fasciculata	Camembertiorum	F66S1F
GCA_019190485	JAHAQR01	P. palitans	Penicillium	Fasciculata	Camembertiorum	F67S1AF
GCA_019190355	JAHAQQ01	P. palitans	Penicillium	Fasciculata	Camembertiorum	F67S1CF
GCA_019190185	JAHAQI01	P. palitans	Penicillium	Fasciculata	Camembertiorum	F68S1AF
GCA_019190165	JAHAQH01	P. palitans	Penicillium	Fasciculata	Camembertiorum	F68S1CF
GCA_019189265	JAHAOZ01	P. palitans	Penicillium	Fasciculata	Camembertiorum	F86S1F
GCA_019189365	JAHAPD01	P. palitans	Penicillium	Fasciculata	Camembertiorum	F86S2F
GCA_019189285	JAHAOY01	P. palitans	Penicillium	Fasciculata	Camembertiorum	F86S3F
GCA_019189255	JAHAOX01	P. palitans	Penicillium	Fasciculata	Camembertiorum	F86S4F
GCA_019189355	JAHAPC01	P. palitans	Penicillium	Fasciculata	Camembertiorum	F86S5F
GCA_000577715	CBXN01	P. paneum	Penicillium	Roquefortorum	Roquefortorum	FM227
GCA_023624535	JAMACD01	P. paneum	Penicillium	Roquefortorum	Roquefortorum	M1705
GCA_023627375	JAMAFK01	P. paneum	Penicillium	Roquefortorum	Roquefortorum	M1707
GCA_023624615	JAMACA01	P. paneum	Penicillium	Roquefortorum	Roquefortorum	PF1704S
GCA_023624515	JAMACE01	P. paneum	Penicillium	Roquefortorum	Roquefortorum	PH1708
GCA_023624635	JAMACB01	P. paneum	Penicillium	Roquefortorum	Roquefortorum	PT1701
GCA_023624575	JAMABZ01	P. paneum	Penicillium	Roquefortorum	Roquefortorum	S1708
GCA_023624555	JAMACC01	P. paneum	Penicillium	Roquefortorum	Roquefortorum	Y1702
GCA_023624495	JAMACF01	P. paneum	Penicillium	Roquefortorum	Roquefortorum	Y6003
GCA_028828445	JAQJAS01	P. paradoxum	Penicillium	Paradoxa	Paradoxa	IBT22861
GCA_000347475	AOTG01	P. paxilli	Aspergilloides	Citrina	Paxillorum	ATCC26601
GCA_025768855	JAMFOO01	P. polonicum	Penicillium	Fasciculata	Viridicata	2416
GCA_025590805	JANFQW01	P. polonicum	Penicillium	Fasciculata	Viridicata	CGMCC3.5264
GCA_025589915	JANFQU01	P. polonicum	Penicillium	Fasciculata	Viridicata	CGMCC3.5272
GCA_013466175	WBOJ01	P. polonicum	Penicillium	Fasciculata	Viridicata	F7
GCA_003344595	QPIC01	P. polonicum	Penicillium	Fasciculata	Viridicata	hy4
GCA_002072265	MDYM01	P. polonicum	Penicillium	Fasciculata	Viridicata	IBT4502
GCA_027569845	JAPDKX01	P. polonicum	Penicillium	Fasciculata	Viridicata	NRRL995
GCA_025768265	JAMFOP01	P. polonicum	Penicillium	Fasciculata	Viridicata	PB2502
GCA_025768295	JAMFON01	P. polonicum	Penicillium	Fasciculata	Viridicata	PM3203
GCA_028828465	JAQJAT01	P. psychrosexuale	Penicillium	Roquefortorum	Roquefortorum	IBT29551
GCA_028828015	JAQJAU01	P. pulvis	Aspergilloides	Aspergilloides	Glabra	IBT33274
GCA_028828495	JAQJAV01	P. riverlandense	Aspergilloides	Torulomyces	Torulomyces	IBT135883
GCA_028829455	JAQJAW01	P. robsamsonii	Penicillium	Robsamsonia	Robsamsonia	IBT29466
GCA_011392555	QMFL01	P. rolfsii	Aspergilloides	Lanata-Divaricata	Rolfsiorum	F1880
GCA_023141385	JAKIKM01	P. roqueforti	Penicillium	Roquefortorum	Roquefortorum	CBS147308
GCA_023141315	JAKIKK01	P. roqueforti	Penicillium	Roquefortorum	Roquefortorum	CBS147309
GCA_023141305	JAKIKJ01	P. roqueforti	Penicillium	Roquefortorum	Roquefortorum	CBS147310
GCA_023141205	JAKIKF01	P. roqueforti	Penicillium	Roquefortorum	Roquefortorum	CBS147311
GCA_023138675	JAKIKA01	P. roqueforti	Penicillium	Roquefortorum	Roquefortorum	CBS147317
GCA_023065495	JAIWKL01	P. roqueforti	Penicillium	Roquefortorum	Roquefortorum	CBS147318
GCA_023138645	JAKIJZ01	P. roqueforti	Penicillium	Roquefortorum	Roquefortorum	CBS147325
GCA_023138615	JAKIJY01	P. roqueforti	Penicillium	Roquefortorum	Roquefortorum	CBS147326
GCA_023138445	JAKIJX01	P. roqueforti	Penicillium	Roquefortorum	Roquefortorum	CBS147330
GCA_023138355	JAKIJW01	P. roqueforti	Penicillium	Roquefortorum	Roquefortorum	CBS147331
GCA_023065595	JAIWKK01	P. roqueforti	Penicillium	Roquefortorum	Roquefortorum	CBS147332
GCA_023138015	JAKIJV01	P. roqueforti	Penicillium	Roquefortorum	Roquefortorum	CBS147333
GCA_022829115	JAKIJR01	P. roqueforti	Penicillium	Roquefortorum	Roquefortorum	CBS147337
GCA_023138005	JAKIJU01	P. roqueforti	Penicillium	Roquefortorum	Roquefortorum	CBS147338
GCA_023137995	JAKIJT01	P. roqueforti	Penicillium	Roquefortorum	Roquefortorum	CBS147339
GCA_023065465	JAIWKI01	P. roqueforti	Penicillium	Roquefortorum	Roquefortorum	CBS147354
GCA_023065415	JAIWKH01	P. roqueforti	Penicillium	Roquefortorum	Roquefortorum	CBS147355
GCA_023091085	JAIWKJ01	P. roqueforti	Penicillium	Roquefortorum	Roquefortorum	CBS147372
GCA_001939915	MSQC01	P. roqueforti	Penicillium	Roquefortorum	Roquefortorum	CECT2905
GCA_023141515	JAKIKO01	P. roqueforti	Penicillium	Roquefortorum	Roquefortorum	DTO002I6
GCA_023141395	JAKIKN01	P. roqueforti	Penicillium	Roquefortorum	Roquefortorum	DTO003C3
GCA_023065655	JAIWKP01	P. roqueforti	Penicillium	Roquefortorum	Roquefortorum	DTO006G1
GCA_023141355	JAKIKL01	P. roqueforti	Penicillium	Roquefortorum	Roquefortorum	DTO006G7
GCA_023065685	JAIWKO01	P. roqueforti	Penicillium	Roquefortorum	Roquefortorum	DTO012A1
GCA_023141275	JAKIKI01	P. roqueforti	Penicillium	Roquefortorum	Roquefortorum	DTO012A7
GCA_023065625	JAIWKN01	P. roqueforti	Penicillium	Roquefortorum	Roquefortorum	DTO012A8
GCA_023141235	JAKIKH01	P. roqueforti	Penicillium	Roquefortorum	Roquefortorum	DTO012A9
GCA_023141195	JAKIKG01	P. roqueforti	Penicillium	Roquefortorum	Roquefortorum	DTO013E5
GCA_023065525	JAIWKM01	P. roqueforti	Penicillium	Roquefortorum	Roquefortorum	DTO013F2
GCA_023141165	JAKIKE01	P. roqueforti	Penicillium	Roquefortorum	Roquefortorum	DTO027I6
GCA_023141115	JAKIKD01	P. roqueforti	Penicillium	Roquefortorum	Roquefortorum	DTO032C6
GCA_023141145	JAKIKC01	P. roqueforti	Penicillium	Roquefortorum	Roquefortorum	DTO039G3
GCA_023141155	JAKIKB01	P. roqueforti	Penicillium	Roquefortorum	Roquefortorum	DTO046C5
GCA_000513255	CBMR01	P. roqueforti	Penicillium	Roquefortorum	Roquefortorum	FM164
GCA_001599855	BCID01	P. roqueforti	Penicillium	Roquefortorum	Roquefortorum	JCM22842
GCA_023065375	JAIWKG01	P. roqueforti	Penicillium	Roquefortorum	Roquefortorum	LCP96.3914a
GCA_015533775	JABCSE01	P. roqueforti	Penicillium	Roquefortorum	Roquefortorum	LCP9604111
GCA_000737485	JNNS01	P. roqueforti	Penicillium	Roquefortorum	Roquefortorum	UASWSP1
GCA_027256995	JAPDLE01	P. rubens	Penicillium	Chrysogena	Chrysogena	212
GCA_019189275	JAHAPB01	P. rubens	Penicillium	Chrysogena	Chrysogena	F86S6F
GCA_028828505	JAQKAG01	P. rubens	Penicillium	Chrysogena	Chrysogena	IBT35670
GCA_027257005	JAPDLD01	P. rubens	Penicillium	Chrysogena	Chrysogena	S27
GCA_000226395	—	P. rubens	Penicillium	Chrysogena	Chrysogena	Wisconsin54-1255
GCA_911175105	CAJVOQ01	P. salamii	Penicillium	Brevicompacta	Olsoniorum	CBS135393
GCA_911174905	CAJVOC01	P. salamii	Penicillium	Brevicompacta	Olsoniorum	CBS135394
GCA_911175075	CAJVNX01	P. salamii	Penicillium	Brevicompacta	Olsoniorum	CBS135395
GCA_911175095	CAJVOP01	P. salamii	Penicillium	Brevicompacta	Olsoniorum	CBS135399
GCA_911197225	CAJVOY01	P. salamii	Penicillium	Brevicompacta	Olsoniorum	DTO309F9
GCA_002072375	MLKD01	P. steckii	Aspergilloides	Citrina	Citrina	IBT24891
GCA_001908125	MNBE01	P. subrubescens	Aspergilloides	Lanata-Divaricata	Rolfsiorum	CBS132785
GCA_028828155	JAQKAJ01	P. subrubescens	Aspergilloides	Lanata-Divaricata	Rolfsiorum	IBT31985
GCA_020086695	JAGIKU01	P. sumatraense	Aspergilloides	Citrina	Sumatraensia	AQ67100
GCA_022813665	JAKLLZ01	P. sumatraense	Aspergilloides	Citrina	Sumatraensia	FJIL10BKP2
GCA_022813645	JAKLMA01	P. sumatraense	Aspergilloides	Citrina	Sumatraensia	FJIL3BKDG1
GCA_028828555	JAQKAL01	P. taxi	Aspergilloides	Thysanophora	Thysanophora	IBT34144
GCA_028751415	JAPZPZ01	P. turbatum	Penicillium	Turbata	Turbata	blh34
GCA_028828195	JAQKAM01	P. verhagenii	Aspergilloides	Aspergilloides	Verhageniorum	IBT33310
GCA_028828565	JAQKAN01	P. verhagenii	Aspergilloides	Aspergilloides	Verhageniorum	IBT33313
GCA_000970515	LAKW02	P. verrucosum	Penicillium	Fasciculata	Verrucosa	BFE808
GCA_028828655	JAQKAO01	P. verrucosum	Penicillium	Fasciculata	Verrucosa	IBT35672
GCA_025585045	JANFQS01	P. verrucosum	Penicillium	Fasciculata	Verrucosa	IFSTPver1
GCA_025585095	JANFQR01	P. verrucosum	Penicillium	Fasciculata	Verrucosa	IFSTPver2
GCA_028829585	JAQKAQ01	P. vulpinum	Penicillium	Robsamsonia	Claviformia	IBT29486
GCA_002072255	MDYP01	P. vulpinum	Penicillium	Robsamsonia	Claviformia	IBT29486
GCA_027569495	JAPDFE01	P. vulpinum	Penicillium	Robsamsonia	Claviformia	NRRL1001
GCA_028829765	JAQKAR01	P. waksmanii	Aspergilloides	Citrina	Westlingiorum	IBT27052
GCA_028826995	JAPZBX01	Penicillium cf griseofulvum	Penicillium	Robsamsonia	Urticicola	IBT16848
GCA_028974015	JAPQKP01	Penicillium cf griseofulvum	Penicillium	Robsamsonia	Urticicola	IBT16849
GCA_028827235	JAPZBY01	Penicillium cf griseofulvum	Penicillium	Robsamsonia	Urticicola	IBT17755
